# Supplementary material for: Experimental treatments to attenuate blood spinal cord barrier rupture in rats with traumatic spinal cord injury: A meta-analysis and systematic review
Source: Front Pharmacol. 2022 Aug 23;13:950368. doi: 10.3389/fphar.2022.950368 (PMC9445199; doi:10.3389/fphar.2022.950368)
Supplement: Supplementary file 1 [file DataSheet7.xlsx]

## Sheet: Sheet1
study		sham mean	sham sd	sci mean	sci sd	sci N	exp mean	exp sd	exp N	actual sci mean	actual sci sd	mean(sci-exp)	sd(sci-exp)	mean (EB leakage mitigation)	sd(EB leakage mitigation)	mean(EB leakage mitigation)
Chang 2018		878	0	6088	129	6	2153	129	6	5210	129	3935	258	0.755278	0.0682209	6
Chio2020	15min	8.91	1.93	30.1	1	6	23.23	1.67	6	21.19	2.93	6.87	2.67	0.32421	0.170832	6
Chio2020	1h	8.91	1.93	29.31	2.18	6	22.44	1.8	6	20.4	4.11	6.87	3.98	0.336765	0.262946	6
gao2018		5.58	0.57	10.72	1.18	6	7.82	1.03	6	5.14	1.75	2.9	2.21	0.564202	0.622053	6
he2017		3.61	0.55	16.21	1.01	4	10.6	1.24	4	12.6	1.56	5.61	2.25	0.445238	0.233696	4
huang2021		1.36	0.49	11.34	1.42	8	6.2	1.17	8	9.98	1.91	5.14	2.59	0.51503	0.358087	8
Joshi2020		0.61	0	19.88	1.45	3	5.61	1.04	3	19.27	1.45	14.27	2.49	0.740529	0.184939	3
kumar2017		1.84	0.74	33.92	2.94	3	22.67	1.1	3	32.08	3.68	11.25	4.04	0.350686	0.166163	3
Lee2012		1.27	0.46	34.75	1.58	5	18.49	2.62	5	33.48	2.04	16.26	4.2	0.485663	0.15504	5
Lee2014		1.2	0.71	45.45	2.76	5	21.15	3.98	5	44.25	3.47	24.3	6.74	0.549153	0.19538	5
Lee2015		1	1.49	45.02	3.49	5	19.4	2.99	5	44.02	4.98	25.62	6.48	0.582008	0.213049	5
Lee2016		1.45	0	44.23	5.77	5	27.4	2.95	5	42.78	5.77	16.83	8.72	0.393408	0.256895	5
Lee2016b		0.9	0.7	35.4	1.9	5	18.6	2.1	5	34.5	2.6	16.8	4	0.486957	0.15264	5
Lee2017		1.99	0.97	45.48	3.39	5	28.33	2.08	5	43.49	4.36	17.15	5.47	0.394344	0.16531	5
Lee2017b		0.85	0.31	56.81	3.03	5	29.44	5.75	5	55.96	3.34	27.37	8.78	0.489099	0.18609	5
park2019		0	0	54.76	4.81	3	12.21	1.97	3	54.76	4.81	42.55	6.78	0.777027	0.192065	3
park2020		0	0	88.19	12.14	5	32.63	4.11	5	88.19	12.14	55.56	16.25	0.630003	0.270986	5
tong2017		1.1	0.4	15.47	1.68	4	10.78	0.81	4	14.37	2.08	4.69	2.49	0.326374	0.220519	4
wang2017		2.3	0.27	24.05	2.13	4	9.76	0.81	4	21.75	2.4	14.29	2.94	0.657011	0.20767	4
wang2018		0	0	1.44	0.14	5	0.55	0.08	5	1.44	0.14	0.89	0.22	0.618056	0.212867	5
Wang2020		1.28	0.06	15.32	1.4	4	7.63	0.38	4	14.04	1.46	7.69	1.78	0.547721	0.183737	4
xin2021		2	0.03	5.06	0.14	4	2.32	0.13	4	3.06	0.17	2.74	0.27	0.895425	0.137981	4
zheng2016		1.95	0.21	4.34	0.35	4	2.85	0.14	4	2.39	0.56	1.49	0.49	0.623431	0.351097	4
zheeng2017		2.4	0.23	4.46	0.25	5	3.07	0.06	5	2.06	0.48	1.39	0.31	0.674757	0.30771	5
zhou2016b		1.57	0.5	17.44	1.67	5	11.26	0.82	5	15.87	2.17	6.18	2.49	0.389414	0.210147	5
zhou2016		1.96	0.39	15.95	1.17	4	9.67	0.78	4	13.99	1.56	6.28	1.95	0.448892	0.18944	4
zhou2019		2.55	0.81	32.63	2.24	10	19.92	4.49	10	30.08	3.05	12.71	6.73	0.42254	0.266581	10
Feng2021	CL-a	2.58	0.72	24.25	4.37	6	15.78	4.48	6	21.67	5.09	8.47	8.85	0.390863	0.500207	6
Feng2021	DNa	2.58	0.72	23.11	6.45	6	12.48	5.2	6	20.53	7.17	10.63	11.65	0.517779	0.748294	6
Park2022		1.45	0	72.52	5.21	5	15.6	2.4	5	71.07	5.21	56.92	7.61	0.800901	0.16579	5
