# Supplementary material for: Experimental treatments to attenuate blood spinal cord barrier rupture in rats with traumatic spinal cord injury: A meta-analysis and systematic review
Source: Front Pharmacol. 2022 Aug 23;13:950368. doi: 10.3389/fphar.2022.950368 (PMC9445199; doi:10.3389/fphar.2022.950368)
Supplement: Supplementary file 2 [file DataSheet4.xlsx]

## Sheet: Sheet1
Study	Treatment	Units of measurement	Weight (g)	EB concentration	EB Injection volume	EB injection method	N	EB leakage mitigation rate
Chang2018	Ad-GFP-HO-1CΔ23	intensity	280–320	0.02	200 mg/kg	iv	6	0.755278
Chio2021	hIgG 15min after sci	ug/ml	Unknown	0.02	1 mL	iv	6	0.32421
	hIgG 1h after sci	ug/ml	Unknown	0.02	1 mL	iv	6	0.336765
Gao2018	MANF	ug/g	250–300	0.03	45 mg/kg	iv	6	0.564202
He2017	LiCl	ug/g	220-250	0.02	4 ml/kg	iv	4	0.445238
Huang2021	PA	ug/g	200–220	0.02	4 mL/kg	iv	8	0.51503
Joshi2020	CORM-2-SLN	intensity	200–250	0.02	0.5 ml	iv	3	0.740529
Kumar2018	MMP-8I	ug/g	200–220	0.02	0.5 ml	iv	3	0.350686
Lee2012	VPA	ug/g	250–300	0.02	5 mL	ip	5	0.485663
Lee2014	Ghrelin	ug/g	250–300	0.02	0.5 ml	iv	5	0.549153
Lee2015	E2	ug/g	250–300	0.02	5 mL	ip	5	0.582008
Lee2016	Jmjd3 siRNA	ug/g	250–270	0.02	5 ml	ip	5	0.393408
Lee2016b	fluoxetine and vitamin C	ug/g	250 –300	0.02	5 ml	ip	5	0.486957
Lee2017	WIB-801C	ug/g	250–300	0.02	5 mL	ip	5	0.394344
Lee2018	MA	ug/g	250–300	0.02	5 mL	ip	5	0.489099
Park2019	PCA	ug/g	250–300	0.02	5 ml	ip	3	0.777027
Park2020	GA	ug/g	250–300	0.02	5 ml	ip	5	0.630003
Tong2018	LiCl	ug/g	220–250	0.02	1 ml	iv	4	0.326374
Wang2017	aFGF-HP hydrogels	ug/g	220−250	0.02	4 mL/kg	iv	4	0.657011
Wang2018	NaHS	intensity	200–220	0.02	2 mL/kg	iv	5	0.618056
Wang2020	VA-CN	ug/g	180-220	0.02	Unknown	iv	4	0.547721
Xin2021	BMSC-Exos	ug/g	220–250	0.02	2 ml/kg	iv	4	0.895425
Zheng2016	EGF	ug/g	220–250	0.02	2 ml/kg	iv	4	0.623431
Zheng2017	NBP	ug/g	220-250	0.02	2 ml/kg	iv	5	0.674757
Zhou2016b	RA	ug/g	220-250	0.02	1 ml	iv	5	0.389414
Zhou2016	PBA	ug/g	220-250	0.02	1 ml	iv	4	0.448892
Zhou2019	BBG	ug/g	250–300	0.02	2 ml/kg	iv	10	0.42254
Feng2021	Cl-amidine	ug/g	250–300	0.02	5 ml/kg	iv	6	0.390863
	DNase I	ug/g	250–300	0.02	5 ml/kg	iv	6	0.517779
Park2022	CAR	ug/g	250–300	0.02	5 mL	ip	5	0.8
