# Supplementary material for: Experimental treatments to attenuate blood spinal cord barrier rupture in rats with traumatic spinal cord injury: A meta-analysis and systematic review
Source: Front Pharmacol. 2022 Aug 23;13:950368. doi: 10.3389/fphar.2022.950368 (PMC9445199; doi:10.3389/fphar.2022.950368)
Supplement: Supplementary file 3 [file DataSheet6.xlsx]

## Sheet: Sheet1
	Study	Treatment	sci		exp		sci		exp							sci		exp
STUDY			β-catenin				P120
he2017	He2017	LiCl	0.43±0.05	VS	0.81±0.09		0.45±0.05	VS	0.78±0.06
huang2021	Huang2021	PA	0.35±0.12	VS	0.9±0.21
	Wang2017	aFGF-HP hydrogels					0.33±0.02	VS	1.11±0.06
wang2018	Wang2018	NaHS	0.49±0.07	VS	0.76±0.05		0.39±0.06	VS	0.76±0.06
xin2021	Xin2021	BMSC-Exos	0.14±0.01	VS	1.14±0.07
zheng2016	Zheng2016	EGF	0.67±0.07	VS	1±0.06		0.52±0.06	VS	0.83±0.07
zheng2017	Zheng2017	NBP	0.38±0.06	VS	0.65±0.04		0.45±0.06	VS	0.85±0.07
zhou2016b	Zhou2016b	RA	0.8±0.04	VS	0.91±0.07		0.2±0.08	VS	0.75±0.07
zhou2016	Zhou2016	PBA	0.51±0.01	VS	0.77±0.04		0.4±0.04	VS	0.86±0.06
