# Supplementary material for: Experimental treatments to attenuate blood spinal cord barrier rupture in rats with traumatic spinal cord injury: A meta-analysis and systematic review
Source: Front Pharmacol. 2022 Aug 23;13:950368. doi: 10.3389/fphar.2022.950368 (PMC9445199; doi:10.3389/fphar.2022.950368)
Supplement: Supplementary file 4 [file DataSheet3.xlsx]

## Sheet: Sheet1
Study	Summary of individual outcomes included in studies
Chang2018	Increases the nuclear expression of HO-1
Chio2021	Reduced spinal cord neutrophil infiltration at 24 h, Reduced the blood neutrophil population, Increase neutrophil population and pro-inflammatory chemokines/cytokines, Enhanced neurobehavioral recovery
Gao2018	Akt/MDM-2/p53 pathway, Reduce apoptosis, Reduce spinal cord edema
He2017	Improved locomotor function (BBB scale), Prevents endothelial cells damage，Inhibit ER stress
Huang2021	Inhibit ER stress，Inhibits endothelial apoptosis，Reduce mitochondrial damage，Promote functional recovery，PI3K/AKT pathway
Joshi2020	AKT pathway, Anti-inflammatory effects, Attenuate apoptotic, Protect endothelial cells, Prevents glial scar formation
Kumar2018	Reduce inflammation, Reduce MMP-8
Lee2012	Inhibit MMP-9, Reduce inflammation, Inhibit apoptotic, Improve functional recovery
Lee2014	Inhibit MMP-9 expression, Inhibits SUR1 and TrpM4 expression, Reduce hemorrhage，Inhibit the infiltration of neutrophils and macrophages
Lee2015	Reduce hemorrhage、Inhibit MMP-9、Inhibits SUR1 and TrpM4 expression、Inhibits the expression of inflammatory mediators and chemokines，Inhibits the infiltration of neutrophils and macrophages, Inhibit ER stress
Lee2016	Relieve MMP-3 and MMP-9 expression、NF-κB, Inhibits the infiltration of blood cells and the expression of cytokines and inflammatory mediators, Inhibits neuronal apoptosis, Improves functional recovery, Reduce axon and myelin loss
Lee2016b	Relieve MMP-9 expression, Inhibit the infiltration of neutrophils and macrophages, Inhibit apoptosis
Lee2017	Inhibit MMP-9 expression, Inhibit blood cell infiltration, Reduce the expression of inflammatory mediators and chemokines, Inhibit apoptosis, Improves functional recovery, Reduce axon loss and lesion volume
Lee2018	Inhibit cell death of neurons and oligodendrocytes inhibit hemorrhage, Inhibit MMP-9 expression, Inhibit SUR1 and TRPM4 expression, Inhibit the infiltration of neutrophils and macrophages, Inhibit inflammatory, Improve functional recovery, Attenuate loss of myelin and axon
park2019	Inhibit apoptosis, Inhibit MMP-9 expression, Inhibit SUR1 and TrpM4 expression, Inhibit the infiltration of neutrophils and macrophages, Inhibit inflammatory, Improve functional recovery, Alleviate axon and myelin loss
park2020	Inhibit the expression of Jmjd3, Inhibit Mmp-3 and MMP-9 expression, Inhibit the infiltration of neutrophils and macrophages, Inhibit inflammatory, Improve functional recovery, Alleviate axon and myelin loss
Tong2018	Improve functional recovery, Promote autophagic flux
Wang2017	Reduce the apoptosis、Promote remyelination and axonal rehabilitation, Attenuates the reactive astrogliosis、inhibit inflammatory, Promotes axonal generation across the glial scar, Improve functional recovery, Inhibit the ER Stress
Wang2018	Induced ER Stress and autophagy
Wang2020	Enhanced the function and tissue recovery, Reduced astrocytic reactivity, Promote neuroprotection, Inhibit inflammation
Xin2021	TIMP2/MMP Pathway, Improve functional recovery
Zheng2016	PI3K/Akt pathway
Zheng2017	Accelerate locomotion recovery、Inhibit ER stress
Zhou2016b	Improve functional recovery, Induce autophagic, Inhibit ER stress
Zhou2016	Inhibit ER Stress, Inhibit apoptosis in ECs
Zhou2019	Enhanced the function and tissue recovery, Inhibit inflammation
Feng2021	Relieve neuroinflammation and edema, Reduces cell death, Reduce scar formation, Enhanced the function and tissue recovery, Inhibit TRPV4 express
Park2022	Inhibits BSCB disruption and preserves TJ integrity, Inhibits the infiltration of neutrophils and macrophages and the expression, Inhibits the apoptotic of neurons and oligodendrocytes, Increases functional recovery, Inhibits the loss of axon and myelin
