# Supplementary material for: Experimental treatments to attenuate blood spinal cord barrier rupture in rats with traumatic spinal cord injury: A meta-analysis and systematic review
Source: Front Pharmacol. 2022 Aug 23;13:950368. doi: 10.3389/fphar.2022.950368 (PMC9445199; doi:10.3389/fphar.2022.950368)
Supplement: Supplementary file 5 [file DataSheet5.xlsx]

## Sheet: Sheet1
Study	Treatment	sci		exp	sci		exp	sci		exp
		Occludin			ZO-1			Claudin5
Chang 2018	Ad-GFP-HO-1CΔ23	0.12±0.01	VS	0.98±0.01				0.05±0.01	VS	1.02±0.04
Chio2021	hIgG 15min after sci	0.35±0.06	VS	0.88±0.1	0	VS	0.75±0.1
	hIgG 1h after sci	0.42±0.08	VS	1.01±0.08	0	VS	0.67±0.04
	hIgG 4h after sci	0.4±0.08	VS	0.91±0.08	0	VS	0.83±0.09
He2017	LiCl	0.48±0.09	VS	0.83±0.05				0.31±0.03	VS	0.61±0.08
Huang2021	PA							0.33±0.05	VS	0.91±0.09
Joshi2020	CORM-2-SLN	0.25±0.09	VS	1.12±0.07	0.52±0.06	VS	0.99±0.01
Kumar2018	MMP-8I	0.46±0.04	VS	0.65±0.02	0.73±0.02	VS	0.87±0.9
Lee2014	VPA	0.21±0.05	VS	0.51±0.07	0.17±0.04	VS	0.3±0.05
Lee2015	Ghrelin	0.33±0.04	VS	0.58±0.06	0.39±0.06	VS	0.65±0.05
Lee2016	E2	0.14±0.06	VS	0.63±0.08	0.35±0.06	VS	0.62±0.06
Lee2016b	Jmjd3 siRNA	0.31±0.09	VS	0.86±0.1	0.6±0.72	VS	0.98±0.13
Lee2018	fluoxetine and vitamin C	0.34±0.06	VS	0.79±0.09	0.19±0.1	VS	0.51±0.11
Park2019	PCA	0.3±0.18	VS	0.94±0.13	0.49±0.12	VS	0.85±0.12
Park2020	GA	0.53±0.06	VS	0.83±0.03	0.6±0.05	VS	0.9±0.06
Tong2018	LiCl	0.49±0.08	VS	0.82±0.06
Wang2017	aFGF-HP hydrogels	0.39±0.01	VS	1±0.04
Wang2018	NaHS	0.44±0.05	VS	0.72±0.06
Xin2021	BMSC-Exos	0.46±0.03	VS	1.28±0.09	0.16±0.01	VS	0.79±0.07	0.26±0.02	VS	1.11±0.06
Zheng2016	EGF	0.57±0.05	VS	0.9±0.07				0.68±0.03	VS	0.93±0.02
Zheng2017	NBP	0.22±0.05	VS	0.48±0.05				0.5±0.03	VS	0.84±0.05
Zhou2016b	RA	0.55±0.06	VS	0.79±0.11				0.5±0.08	VS	0.91±0.08
Zhou2016	PBA	0.32±0.06	VS	0.68±0.06				0.46±0.04	VS	0.72±0.03
Feng2021	Cl-amidine	0.32±0.11	VS	0.44±0.07	0.35±0.08	VS	0.59±0.18
	DNase I	0.34±0.09	VS	0.58±0.18	0.32±0.12	VS	0.68±0.17
Park2022	CAR	0.62±0.03	VS	0.93±0.07	0.67±0.04	VS	0.93±0.05
