# Supplementary material for: Experimental treatments to attenuate blood spinal cord barrier rupture in rats with traumatic spinal cord injury: A meta-analysis and systematic review
Source: Front Pharmacol. 2022 Aug 23;13:950368. doi: 10.3389/fphar.2022.950368 (PMC9445199; doi:10.3389/fphar.2022.950368)
Supplement: Supplementary file 6 [file DataSheet1.xlsx]

## Sheet: Sheet1
Study	Study site	Strain	Weight（g）	Level of SCI	Type of SCI	Treatment	treatment type	drug dosage	way of administration	treatment time	Main outcome measures
Chang 2018	China	female Sprague Dawley	280–320	T10	contusion	Ad-GFP-HO-1CΔ23	Enhance Ho-1 activity	7.9 × 108 PFUs	IT	7 days before SCI	EB、Occludin、Claudin5、BBB、HO-1
Chio2021	Canada	female Wistar	unknown	C7-T1	Compression	hIgG	systemic immunosuppression	2 g/kg	iv	15min, 1h or 4h after SCI	EB、ZO-1、Occludin、MMP-9、MPO、BBB
Gao2018	China	male Sprague Dawley	250–300	T10	Compression	MANF	AKT Pathway	5 ug	ICV and IT	ICV 1 h after SCI and IT 48 h before SCI	EB、water content、BBB
He2017	China	female Sprague Dawley	220-250	T9	Compression	LiCl	Inhibit ER stress	20 mg/kg	ip	2 h before SCI and daily post SCI	EB、Occludin、Claudin-5, P-120、β-catenin、ER stress、BBB
Huang2021	China	female Sprague Dawley	200–220	T9	contusion	PA	AKT pathway and Inhibit ER Stress	10 mg/kg	ip	consecutive 56 days after SCI	EB、Claudin-5、β-catenin、ER stress、BBB
Joshi2020	Korea	female Sprague Dawley	200–250	T10	Compression	CORM-2-SLN	AKT Pathway	10 mg/kg	ip	consecutive 8 days after SCI	EB、 ZO-1、ZO-2、Occluding、Claudin-1、BBB
Kumar2018	Korea	female Sprague Dawley	200–220	T10	Compression	MMP-8I	Reduce MMP-8	5 mg/kg	unknown	30 min after SCI	EB、Occludin、ZO-1、MMP-8、HO-1
Lee2012	Korea	male Sprague Dawley	250–300	T9–T10	contusion	VPA	inhibit MMP-9	300 mg/kg	sc	twice a day for 5 days after SCI	EB、ZO-1、Occludin、MMP-2、MMP-9、MPO、ED-1、BBB
Lee2014	Korea	male Sprague Dawley	250–300	T9-T10	contusion	Ghrelin	inhibit MMP-9	80 μg/kg	ip	q6h for 1 day after SCI	EB、ZO-1、Occludin、MMP-2、MMP-9
Lee2015	Korea	male Sprague Dawley	250 –300	T9-T10	contusion	E2	inhibit MMP-9 and Inhibit ER stress	300 g/kg	iv	0h,6h,24h after SCI	Eb、ZO-1、Occludin、MMP-9、MMP-2、BBB、MPO、ED-1
Lee2016	Korea	male Sprague Dawley	250–270	T9-T10	contusion	Jmjd3 siRNA	inhibit MMP-3, and MMP-9	2 ul/site	IT	30 min after SCI	EB、MMP-2、MMP-3、MMP-9、Occludin、 ZO-1、MPO、ED-1、BBB
Lee2016b	Korea	male Sprague Dawley	250 –300	T9-T10	contusion	fluoxetine and vitamin C	inhibit MMP-9	fluoxetine 1 mg/kg vitamin C 100 mg/kg	ip	immediately and then once a day for 14 d	EB、ZO-1、Occludin、MMP-2、MMP-9、MPO、ED-1、BBB
Lee2017	Korea	male Sprague Dawley	250–300	T10	contusion	WIB-801C	inhibit MMP-9	50 mg/kg	po	2 h and 8 h after SCI and then once a day for 2 weeks	EB、MMP-2、MMP-9、MPO、ED-1、BBB
Lee2018	Korea	male Sprague Dawley	250–300	T9	Compression	MA	inhibit SUR1/TRPM4 and MMP-9	150 ug/kg	ip	immediately after SCI and then once a day for 5 d	EB、Occludin、 ZO-1、MMP-2、MMP-9、MPO、ED-1、BBB
Park2019	Korea	male Sprague Dawley	250–300	T9	contusion	PCA	inhibit SUR1/TRPM4 and MMP-9	50 mg/kg	ip	6 h and 12 h after SCI and then once a day for 7 days	EB、Claudin-5, Occludin、 ZO-1、 MMP-2、MMP-9、MPO、ED-1、BBB
Park2020	Korea	male Sprague Dawley	250–300	T9-T10	contusion	GA	inhibit Jmjd3 and MMP-9	50 mg/kg	ip	6 h and 12 h after SCI and then once a day for 7 days	EB、ZO-1、Occludin、MMP-2、MMP-9、MPO、ED-1、BBB
Tong2018	China	female Sprague Dawley	220–250	T9	Compression	LiCl	stimulating autophagic	20 mg/kg	ip	immediately after SCI	EB、Claudin-5、Occludin、BBB
Wang2017	China	female Sprague Dawley	220−250	T9	contusion	aFGF-HP hydrogels	Inhibit the ER Stress	20 μg	oi	immediately after SCI	EB、P120、Occludin、ER stress、BBB
Wang2018	China	female Sprague Dawley	200–220	T9	Compression	NaHS	Inhibit the ER Stress	5.6 mg/kg	ip	30 min before SCI and daily post SCI	EB、ER stress、Occludin、BBB、P120、β-catenin
Wang2020	China	male Sprague Dawley	180-220	T10	contusion	VA-CN	Not mentioned	15 mg/kg	iv	once a day for 5 days after SCI	EB、BBB、TNF-a、IL-1b、Claudin-5
Xin2021	China	female Sprague Dawley	220–250	T9	contusion	BMSC-Exos	inhibit TIMP2/MMP	100 μg	sc	once a day for 7 days after SCI	EB、TIMP2/MMP-2、MMP-9、Claudin-5、Occludin、ZO-1
Zheng2016	China	female Sprague Dawley	220–250	T9	contusion	EGF	Akt pathway	60 ug/kg	sc	once a day for 7 days after SCI	EB、Claudin-5、Occludin、P120、β-catenin、BBB
Zheng2017	China	female Sprague Dawley	220-250	T9	Compression	NBP	Inhibit the ER Stress	80 mg/kg	ig	once a day after SCI	EB、Claudin-5、Occludin、ER stress、BBB、P120、β-catenin
Zhou2016b	China	female Sprague Dawley	220-250	T9	Compression	RA	activation of autophagic and inhibition of ER stress	15 mg/kg	ip	once a day for 14 days after SCI	EB、Claudin-5、Occludin、P120、β-catenin、 ER stress、BBB
Zhou2016	China	female Sprague Dawley	220-250	T9	Compression	PBA	inhibit ER Stress	100 mg/kg	ip	once a day for 14 days after SCI	EB、Claudin-5、Occludin、P120、β-catenin、 ER stress、BBB
Zhou2019	China	male Sprague Dawley	250–300	T8-T10	Compression	BBG	Not mentioned	50 mg/kg	ip	twice a day for 7 days after SCI	EB、BBB
Feng2021	China	female Sprague Dawley	250–300	T9	Compression	inhibit NETs	inhibit TRPV4	Clamidine：50 mg/kg DNase1 5 mg/kg	Clamidine：ip DNase I：iv	1h after SCI	EB、water content、BBB、Occludin、ZO-1
Park2022	Korea	male Sprague Dawley	250–300	T9-T10	Compression	CAR	inhibit TRPM7	50 mg/kg	ip	0 and 12 hours after SCI, and then once a day for 7 days	EB、Occludin、 ZO-1、TRPM7、BBB、MPO、ED-1
