# Supplementary material for: Experimental treatments to attenuate blood spinal cord barrier rupture in rats with traumatic spinal cord injury: A meta-analysis and systematic review
Source: Front Pharmacol. 2022 Aug 23;13:950368. doi: 10.3389/fphar.2022.950368 (PMC9445199; doi:10.3389/fphar.2022.950368)
Supplement: Supplementary file 7 [file DataSheet2.xlsx]

## Sheet: Sheet1
Study	1	2	3	4	5	6	7	8	9	10
Chang2018	Unclear	Yes	Unclear	Unclear	Unclear	Unclear	Unclear	Unclear	Yes	Unclear
Chio2021	Yes	Unclear	Yes	Yes	Yes	Unclear	Yes	Yes	Yes	Unclear
Gao2018	Unclear	Yes	Unclear	Unclear	Unclear	Unclear	Unclear	Unclear	Yes	Unclear
He2017	Unclear	Yes	Unclear	Unclear	Unclear	Unclear	Unclear	Unclear	Yes	Unclear
Huang2021	Unclear	Yes	Unclear	Unclear	Unclear	Unclear	Unclear	Unclear	Yes	Unclear
Joshi2020	Unclear	Yes	Unclear	Yes	Unclear	Unclear	Unclear	Unclear	Yes	Unclear
Kumar2018	Unclear	Yes	Unclear	Yes	Unclear	Unclear	Unclear	Unclear	Yes	Unclear
Lee2012	Unclear	Yes	Unclear	Unclear	Unclear	Unclear	Unclear	Unclear	Yes	Unclear
Lee2014	Unclear	Yes	Unclear	Unclear	Unclear	Unclear	Unclear	Unclear	Yes	Unclear
Lee2015	Unclear	Yes	Unclear	Unclear	Unclear	Unclear	Unclear	Unclear	Yes	Unclear
Lee2016	Unclear	Yes	Unclear	Unclear	Unclear	Unclear	Unclear	Unclear	Yes	Unclear
Lee2016b	Unclear	Yes	Unclear	Unclear	Unclear	Unclear	Unclear	Unclear	Yes	Unclear
Lee2017	Unclear	Yes	Unclear	Yes	Unclear	Unclear	Unclear	Unclear	Yes	Unclear
Lee2018	Unclear	Yes	Unclear	Unclear	Unclear	Unclear	Unclear	Unclear	Yes	Unclear
Park2019	Unclear	Yes	Unclear	Yes	Unclear	Unclear	Unclear	Unclear	Yes	Unclear
Park2020	Unclear	Yes	Unclear	Unclear	Unclear	Unclear	Unclear	Unclear	Yes	Unclear
Tong2018	Unclear	Yes	Unclear	Unclear	Unclear	Unclear	Unclear	Unclear	Yes	Unclear
Wang2017	Unclear	Yes	Unclear	Unclear	Unclear	Unclear	Unclear	Unclear	Yes	Unclear
Wang2018	Unclear	Yes	Unclear	Yes	Unclear	Unclear	Unclear	Unclear	Yes	Unclear
Wang2020	Unclear	Yes	Unclear	Unclear	Unclear	Unclear	Unclear	Unclear	Yes	Unclear
Xin2021	Unclear	Yes	Unclear	Yes	Unclear	Unclear	Unclear	Unclear	Yes	Unclear
Zheng2016	Unclear	Yes	Unclear	Yes	Unclear	Unclear	Unclear	Unclear	Yes	Unclear
Zheng2017	Unclear	Yes	Unclear	Unclear	Unclear	Unclear	Unclear	Unclear	Yes	Unclear
Zhou2016b	Unclear	Yes	Unclear	Yes	Unclear	Unclear	Unclear	Unclear	Yes	Unclear
Zhou2016	Unclear	Yes	Unclear	Yes	Unclear	Unclear	Unclear	Unclear	Yes	Unclear
Zhou2019	Unclear	Yes	Unclear	Unclear	Unclear	Unclear	Unclear	Unclear	Yes	Unclear
Feng2021	Unclear	Yes	Unclear	Yes	Unclear	Unclear	Unclear	Unclear	Yes	Unclear
Park2022	Unclear	Yes	Unclear	Unclear	Unclear	Unclear	Unclear	Unclear	Yes	Unclear
1. Sequence generation 2. Baseline characteristics 3. Allocation concealment 4. Random housing 5.Blinding（Performance bias） 6.Random outcome assessment 7.Blinding（Detection bias） 8. Incomplete outcome data 9. Selective outcome reporting 10. Other sources of bias
